# Supplementary material for: First discovery of the genus Enicopus Stephens (Coleoptera, Dasytidae) from China
Source: Biodivers Data J. 2025 Jan 28;13:e144281. doi: 10.3897/BDJ.13.e144281 (PMC11795183; doi:10.3897/BDJ.13.e144281)
Supplement: XML Treatment for Enicopus [file BDJ.13.e144281-treatment1.xml]

<!DOCTYPE tp:taxon-treatment
  PUBLIC "-//TaxonX//DTD Taxonomic Treatment Publishing DTD v0 20100105//EN" "tax-treatment-NSO.dtd">
<tp:taxon-treatment xmlns:tp="http://www.plazi.org/taxpub"><tp:treatment-meta><mixed-citation publication-type="journal"><person-group><name><surname>Miao</surname><given-names>Jialin</given-names></name><name><surname>Liu</surname><given-names>Haoyu</given-names></name><name><surname>Tong</surname><given-names>Junbo</given-names></name><name><surname>Yang</surname><given-names>Xingke</given-names></name><name><surname>Yang</surname><given-names>Yuxia</given-names></name></person-group><article-title>First discovery of the genus <italic><tp:taxon-name><tp:taxon-name-part taxon-name-part-type="genus" reg="Enicopus">Enicopus</tp:taxon-name-part></tp:taxon-name></italic> Stephens (<tp:taxon-name><tp:taxon-name-part taxon-name-part-type="order">Coleoptera</tp:taxon-name-part></tp:taxon-name>, <tp:taxon-name><tp:taxon-name-part taxon-name-part-type="family">Dasytidae</tp:taxon-name-part></tp:taxon-name>) from China</article-title><source>Biodivers Data J</source><day>28</day><month>01</month><year>2025</year><volume>13</volume><pub-id pub-id-type="doi">10.3897/BDJ.13.e144281</pub-id></mixed-citation></tp:treatment-meta><tp:nomenclature><tp:taxon-name>
            <object-id xmlns:xlink="http://www.w3.org/1999/xlink" content-type="arpha" xlink:type="simple">4B5B354C-F844-5EE8-8FD5-F39B321663E4</object-id>
            <tp:taxon-name-part taxon-name-part-type="genus">Enicopus</tp:taxon-name-part>
          </tp:taxon-name><tp:taxon-authority>Stephens, 1830</tp:taxon-authority><tp:nomenclature-citation-list><tp:nomenclature-citation><tp:taxon-name><tp:taxon-name-part taxon-name-part-type="genus" reg="Enicopus">Enicopus</tp:taxon-name-part> (<tp:taxon-name-part taxon-name-part-type="subgenus" reg="Enicopus">Enicopus</tp:taxon-name-part>)</tp:taxon-name><comment> Stephens, 1830 - <xref ref-type="bibr" rid="B12301437">Stephens 1830</xref>: 318.</comment></tp:nomenclature-citation><tp:nomenclature-citation><tp:taxon-name><tp:taxon-name-part taxon-name-part-type="genus" reg="Enicopus">Enicopus</tp:taxon-name-part> (<tp:taxon-name-part taxon-name-part-type="subgenus" reg="Parahenicopus">Parahenicopus</tp:taxon-name-part>)</tp:taxon-name><comment> Portevin, 1931 - <xref ref-type="bibr" rid="B12301464">Portevin 1931</xref>: 453.</comment></tp:nomenclature-citation><tp:nomenclature-citation><tp:taxon-name>
                <tp:taxon-name-part taxon-name-part-type="genus">Lagria</tp:taxon-name-part>
                <tp:taxon-name-part taxon-name-part-type="species">ater</tp:taxon-name-part>
              </tp:taxon-name><comment> Fabricius, 1787</comment></tp:nomenclature-citation></tp:nomenclature-citation-list></tp:nomenclature><tp:treatment-sec sec-type="Diagnosis"><title>Diagnosis</title><p>Body black and covered with long hairs. Pronotum with two sinuous lateral grooves on disc. Front tibiae terminating in a short hooked appendage, tarsi with at least one pair of spines or appendages on tarsomeres 1 in males, while simple in female, all tarsal claws fitted with a membrane almost as long as the claws themselves. Tegmen with two well-developed and symmetrical lobes at apex, densely covered with long hairs; internal sac of median lobe with more than two pairs of large spines at apical part.</p></tp:treatment-sec><tp:treatment-sec sec-type="Distribution"><title>Distribution</title><p>China (new record: Xinjiang), Spain, Portugal, Albania, Algeria, Armenia, Austria, Azerbaijan, Bosnia-Herzegovina, Bulgaria, Caucasus, Croatia, Czechia, France, Germany, Georgia, Greece, Hungary, Iran, Italy, Kazakhstan, Kyrgyzstan, Macedonia, Mongolia, Montenegro, Romania, Russia, Serbia, Slovakia, Sweden, Switzerland, Turkey, Ukraine, Uzbekistan.</p></tp:treatment-sec><ref-list><ref id="B12301437"><element-citation xmlns:xlink="http://www.w3.org/1999/xlink" publication-type="book" xlink:type="simple"><person-group person-group-type="author"><name name-style="western"><surname>Stephens</surname><given-names>J. F.</given-names></name></person-group><year>1830</year><source>Illustrations of British Entomology; or, a synopsis of indigenous insects: containing their generic and specific distinctions, with an account of their metamorphoses, times of appearance, localities, food, and economy, as far as practicable.</source><edition>Mandibulata</edition><volume>3</volume><publisher-name>Baldwin and Cradock</publisher-name><publisher-loc>London</publisher-loc><size units="page">374</size></element-citation></ref><ref id="B12301464"><element-citation xmlns:xlink="http://www.w3.org/1999/xlink" publication-type="book" xlink:type="simple"><person-group person-group-type="author"><name name-style="western"><surname>Portevin</surname><given-names>G.</given-names></name></person-group><year>1931</year><source>Histoire Naturelle des Coléoptères de France. Tome II. <tp:taxon-name><tp:taxon-name-part taxon-name-part-type="suborder">Polyphaga</tp:taxon-name-part></tp:taxon-name>: <tp:taxon-name><tp:taxon-name-part taxon-name-part-type="superfamily">Lamellicornia</tp:taxon-name-part></tp:taxon-name>, Palpicornia, Diversicornia</source><publisher-name>Encyclopédies entomologiques, séries A, XIII éditions Paul Lechevalier</publisher-name><publisher-loc>Paris</publisher-loc><size units="page">542</size></element-citation></ref></ref-list></tp:taxon-treatment>
