# Supplementary material for: First discovery of the genus Enicopus Stephens (Coleoptera, Dasytidae) from China
Source: Biodivers Data J. 2025 Jan 28;13:e144281. doi: 10.3897/BDJ.13.e144281 (PMC11795183; doi:10.3897/BDJ.13.e144281)
Supplement: XML Treatment for Enicopus (Enicopus) ater [file BDJ.13.e144281-treatment2.xml]

<!DOCTYPE tp:taxon-treatment
  PUBLIC "-//TaxonX//DTD Taxonomic Treatment Publishing DTD v0 20100105//EN" "tax-treatment-NSO.dtd">
<tp:taxon-treatment xmlns:tp="http://www.plazi.org/taxpub"><tp:treatment-meta><mixed-citation publication-type="journal"><person-group><name><surname>Miao</surname><given-names>Jialin</given-names></name><name><surname>Liu</surname><given-names>Haoyu</given-names></name><name><surname>Tong</surname><given-names>Junbo</given-names></name><name><surname>Yang</surname><given-names>Xingke</given-names></name><name><surname>Yang</surname><given-names>Yuxia</given-names></name></person-group><article-title>First discovery of the genus <italic><tp:taxon-name><tp:taxon-name-part taxon-name-part-type="genus" reg="Enicopus">Enicopus</tp:taxon-name-part></tp:taxon-name></italic> Stephens (<tp:taxon-name><tp:taxon-name-part taxon-name-part-type="order">Coleoptera</tp:taxon-name-part></tp:taxon-name>, <tp:taxon-name><tp:taxon-name-part taxon-name-part-type="family">Dasytidae</tp:taxon-name-part></tp:taxon-name>) from China</article-title><source>Biodivers Data J</source><day>28</day><month>01</month><year>2025</year><volume>13</volume><pub-id pub-id-type="doi">10.3897/BDJ.13.e144281</pub-id></mixed-citation></tp:treatment-meta><tp:nomenclature><tp:taxon-name><object-id xmlns:xlink="http://www.w3.org/1999/xlink" content-type="arpha" xlink:type="simple">6924A9D6-15C2-560B-AB37-AC69B3A6535D</object-id><tp:taxon-name-part taxon-name-part-type="genus">Enicopus</tp:taxon-name-part> (<tp:taxon-name-part taxon-name-part-type="subgenus">Enicopus</tp:taxon-name-part>) <tp:taxon-name-part taxon-name-part-type="species">ater</tp:taxon-name-part></tp:taxon-name><tp:taxon-authority>(Fabricius, 1787)</tp:taxon-authority><tp:nomenclature-citation-list><tp:nomenclature-citation><tp:taxon-name>
                <tp:taxon-name-part taxon-name-part-type="genus" reg="Lagria">Lagria</tp:taxon-name-part>
                <tp:taxon-name-part taxon-name-part-type="species" reg="atra">atra</tp:taxon-name-part>
              </tp:taxon-name><comment> Fabricius, 1787 - <xref ref-type="bibr" rid="B12301285">Fabricius 1787</xref>: 94.</comment></tp:nomenclature-citation><tp:nomenclature-citation><tp:taxon-name>
                <tp:taxon-name-part taxon-name-part-type="genus" reg="Melyris">Melyris</tp:taxon-name-part>
                <tp:taxon-name-part taxon-name-part-type="species" reg="ater">ater</tp:taxon-name-part>
              </tp:taxon-name><comment> (Fabricius, 1787) - <xref ref-type="bibr" rid="B12301408">Olivier 1790</xref>: 9; <xref ref-type="bibr" rid="B12503455">Olivier 1808</xref>: plate 2, figs. 8a-8e.</comment></tp:nomenclature-citation><tp:nomenclature-citation><tp:taxon-name>
                <tp:taxon-name-part taxon-name-part-type="genus" reg="Dasytes">Dasytes</tp:taxon-name-part>
                <tp:taxon-name-part taxon-name-part-type="species" reg="ater">ater</tp:taxon-name-part>
              </tp:taxon-name><comment> (Fabricius, 1787) - <xref ref-type="bibr" rid="B12301293">Germar 1817</xref>: 209; <xref ref-type="bibr" rid="B12301429">Stephens 1829</xref>: 136; <xref ref-type="bibr" rid="B12301310">Küster 1849</xref>: 15.</comment></tp:nomenclature-citation><tp:nomenclature-citation><tp:taxon-name>
                <tp:taxon-name-part taxon-name-part-type="genus" reg="Enicopus">Enicopus</tp:taxon-name-part>
                <tp:taxon-name-part taxon-name-part-type="species" reg="ater">ater</tp:taxon-name-part>
              </tp:taxon-name><comment> (Fabricius, 1787) - <xref ref-type="bibr" rid="B12301437">Stephens 1830</xref>: 318; <xref ref-type="bibr" rid="B12301455">Stephens 1833</xref>: 46; <xref ref-type="bibr" rid="B12498618">Stephens 1839</xref>: 195; <xref ref-type="bibr" rid="B12503442">Spry and Shuckard 1840</xref>: 75; <xref ref-type="bibr" rid="B12301395">Mayor 2007</xref>: 407 (syn. of <italic><tp:taxon-name><tp:taxon-name-part taxon-name-part-type="genus" reg="Enicopus">E.</tp:taxon-name-part><tp:taxon-name-part taxon-name-part-type="species" reg="pilosus">pilosus</tp:taxon-name-part></tp:taxon-name></italic> Scopoli, 1763); <xref ref-type="bibr" rid="B12301358">Liberti and Constantin 2009</xref>: 298.</comment></tp:nomenclature-citation></tp:nomenclature-citation-list></tp:nomenclature><tp:treatment-sec sec-type="materials"><title>Materials</title><list list-type="alpha-lower" list-content="occurrences"><list-item><p><bold>Type status:</bold> <named-content xmlns:xlink="http://www.w3.org/1999/xlink" content-type="dwc:typeStatus" xlink:type="simple">Other material</named-content>. <bold>Occurrence:</bold> recordedBy: <named-content xmlns:xlink="http://www.w3.org/1999/xlink" content-type="dwc:recordedBy" xlink:type="simple">Shuyong Wang</named-content>; individualCount: <named-content xmlns:xlink="http://www.w3.org/1999/xlink" content-type="dwc:individualCount" xlink:type="simple">8</named-content>; sex: <named-content xmlns:xlink="http://www.w3.org/1999/xlink" content-type="dwc:sex" xlink:type="simple">4 males, 4 females</named-content>; lifeStage: <named-content xmlns:xlink="http://www.w3.org/1999/xlink" content-type="dwc:lifeStage" xlink:type="simple">adult</named-content>; occurrenceID: <named-content xmlns:xlink="http://www.w3.org/1999/xlink" content-type="dwc:occurrenceID" xlink:type="simple">88CA14BD-017B-5FDF-8245-6F0B22E842FE</named-content>; <bold>Location:</bold> country: <named-content xmlns:xlink="http://www.w3.org/1999/xlink" content-type="dwc:country" xlink:type="simple">China</named-content>; stateProvince: <named-content xmlns:xlink="http://www.w3.org/1999/xlink" content-type="dwc:stateProvince" xlink:type="simple">Xinjiang</named-content>; county: <named-content xmlns:xlink="http://www.w3.org/1999/xlink" content-type="dwc:county" xlink:type="simple">Qinghe</named-content>; verbatimElevation: <named-content xmlns:xlink="http://www.w3.org/1999/xlink" content-type="dwc:verbatimElevation" xlink:type="simple">1450 m</named-content>; <bold>Event:</bold> year: <named-content xmlns:xlink="http://www.w3.org/1999/xlink" content-type="dwc:year" xlink:type="simple">1960</named-content>; month: <named-content xmlns:xlink="http://www.w3.org/1999/xlink" content-type="dwc:month" xlink:type="simple">7</named-content>; day: <named-content xmlns:xlink="http://www.w3.org/1999/xlink" content-type="dwc:day" xlink:type="simple">3</named-content>; <bold>Record Level:</bold> institutionID: <named-content xmlns:xlink="http://www.w3.org/1999/xlink" content-type="dwc:institutionID" xlink:type="simple">Institute of Zoology, Chinese Academy of Sciences</named-content>; institutionCode: <named-content xmlns:xlink="http://www.w3.org/1999/xlink" content-type="dwc:institutionCode" xlink:type="simple">IZAS</named-content></p></list-item></list></tp:treatment-sec><tp:treatment-sec sec-type="Description"><title>Description</title><p><bold>Male</bold> (Fig. <xref ref-type="fig" rid="F12300986">1</xref>A). Body length 7.4–9.4 mm, width 2.3–2.9 mm.</p><p>Body black with lustre, except for antennomeres 3 and 4 yellow at apices. Body densely and coarsely punctate on surface, as well as covered with short and recumbent black pubescence, grey on antennomeres 3–11, tibiae and tarsi. Vertex behind eyes densely covered with long erect black hairs. Antennomeres 1 and 2 covered with a few erect black hairs. Pronotum densely covered with long erect black hairs around all margins, of which that on lateral margins longer than those on anterior and posterior margins. Elytra covered with long erect black hairs along margins, which are progressively shortened towards apices.</p><p>Head width across eyes narrower than anterior margin of pronotum, present with a pair of shallow depressions on vertex. Antennae quite short, extending to posterior margin of pronotum when inclined, antennomeres 1 nearly ellipsoid, 1.5 times as long as wide, 2 short, apical half expanded, 3–10 triangular with truncate apex, 11 elongate and fusiform, twice as long as wide. Ultimate maxillary palpomere fusiform, about 1.7 times longer than the penultimate one.</p><p>Pronotum transverse and 1.3 times as wide as long, widest near middle, anterior margin slightly arcuate, lateral margins slightly diverging posteriorly and regularly rounded with distinct edges, posterior margin slightly bisinuate.</p><p>Elytra elongate and parallel-sided, 2.1–2.3 times longer than wide at humeri, 2.3–2.5 times longer than pronotum, rounded at humeri, acute at apices.</p><p>Front femora slightly swollen, each tibia with a pair of small and sharply-hooked spurs at apex, tarsomeres 1 with a large and sharply hooked appendage on outer side, which bear a large gable-shaped tooth on inner base (Fig. <xref ref-type="fig" rid="F12300990">2</xref>A–B); middle tarsomeres 1 short, with a pair of small sharp teeth; hind femora slightly swollen, tibiae slightly swollen, distinctly curved, tarsomeres 1 with a large spoon-shaped appendage on outer base, which is bent inwards and slightly wider at apical part than basal part, external angle acute and pointing upwards, tarsomeres 2 very long and twice longer than combined length of tarsomeres 3–5 and terminating into a small tooth at apex; tarsal claws symmetrical, with a pair of broad membranous appendages, which slightly shorter than the claws (Fig. <xref ref-type="fig" rid="F12300990">2</xref>C–E).</p><p>Ultimate abdominal ventrite (Fig. <xref ref-type="fig" rid="F12300992">3</xref>A) saddle-form, narrowed posteriorly, 1.2–1.3 times as wide as long, shallowly and trapezoidally emarginate in middle of posterior margin, present with a slender central process at anterior margin, which does not extend over antero-lateral angles, surface densely covered with long black hairs along lateral margins. Pygidium (Fig. <xref ref-type="fig" rid="F12300992">3</xref>B) shield-form, 1.0–1.1 times longer than wide, feebly narrowed posteriorly, hardly emarginate in middle of posterior margin, largely and triangularly protuberant in middle of anterior margin, with antero-lateral angles obviously protruding, surface covered with long black hairs in centre and along lateral margins. Aedeagus: tegmen (Fig. <xref ref-type="fig" rid="F12300992">3</xref>C and D) nearly bullet-shaped, present with a pair of symmetrical and nearly semicircular lobes at apex, wider than long, where it is densely covered with long hairs; median lobe strongly bent ventrally, dorso-ventrally flattened apically in lateral view (Fig. <xref ref-type="fig" rid="F12300992">3</xref>E), with apex slightly hooked ventrally, slightly elongated at apex in ventral view (Fig. <xref ref-type="fig" rid="F12300992">3</xref>F); internal sac (Fig. <xref ref-type="fig" rid="F12300992">3</xref>H) long and membranous, fitted with four types of spines: the first type (I) located at base, a dozen or so, yellow and slender, arranged in parallel, the second type (II) dozens, brown, short and nearly triangular, the third type (III) dozens, black and slender and the fourth type (IV) located at the apical part, a dozen or so, black, stout and long. Spiculum gastrale Y-shaped (Fig. <xref ref-type="fig" rid="F12300992">3</xref>G).</p><p><bold>Female</bold> (Fig. <xref ref-type="fig" rid="F12300986">1</xref>B). Similar to male, but body larger, length 8.7–9.6 mm, width 3.1–3.4 mm. Eyes less prominent. Front tarsomeres 1 without any appendage; middle tarsi simple; hind tibiae normally slender, straight, tarsomeres 1 without any appendage, tarsomeres 2 much shorter than that of male. Ultimate abdominal ventrite (Fig. <xref ref-type="fig" rid="F12301005">4</xref>A) trapezoidal, strongly narrowed posteriorly, posterior margin nearly truncate, present with a very long central process at anterior margin, which distinctly extends over postero-lateral angles. Pygidium (Fig. <xref ref-type="fig" rid="F12301005">4</xref>B) strongly narrowed posteriorly, semicircularly emarginate in middle of posterior margin, arcuate at anterior margin, antero-lateral angles obviously protruding. Ovipositor (Fig. <xref ref-type="fig" rid="F12301005">4</xref>C) slender and membranous, gonostylus feebly long and nearly cylindrical.</p></tp:treatment-sec><tp:treatment-sec sec-type="Diagnosis"><title>Diagnosis</title><p>This species can be distinguished from all other species of <tp:taxon-name><tp:taxon-name-part taxon-name-part-type="genus" reg="Enicopus">E.</tp:taxon-name-part> (<tp:taxon-name-part taxon-name-part-type="subgenus" reg="Enicopus">Enicopus</tp:taxon-name-part>)</tp:taxon-name> by the characteristics of tarsal appendages and aedeagus. It looks more similar to <tp:taxon-name><tp:taxon-name-part taxon-name-part-type="genus" reg="Enicopus">E.</tp:taxon-name-part> (<tp:taxon-name-part taxon-name-part-type="subgenus" reg="Enicopus">Enicopus</tp:taxon-name-part>) <tp:taxon-name-part taxon-name-part-type="species" reg="pilosus">pilosus</tp:taxon-name-part></tp:taxon-name> (Scopoli, 1763), but can be distinguished by the combination of the following characters: appendage on hind tarsomeres 1 of male flattened and spoon-shaped, with the external angle pointing upwards; median lobe strongly curved ventrally in lateral view; tegmen with a pair of nearly semicircular lobes at apex, which are separated and feebly wider than long. Unlike in <italic><tp:taxon-name><tp:taxon-name-part taxon-name-part-type="genus" reg="Enicopus">E.</tp:taxon-name-part><tp:taxon-name-part taxon-name-part-type="species" reg="pilosus">pilosus</tp:taxon-name-part></tp:taxon-name></italic>, appendage on hind tarsomeres 1 of male is sickle-shaped, with apical part bent upwards (<xref ref-type="bibr" rid="B12301358">Liberti and Constantin 2009</xref>: fig. 23); median lobe is slightly curved dorsally in lateral view (<xref ref-type="bibr" rid="B12301358">Liberti and Constantin 2009</xref>: fig. 8); tegmen bears a pair of slender and parallel lobes at apex, which are much longer than wide (<xref ref-type="bibr" rid="B12301358">Liberti and Constantin 2009</xref>: fig. 12).</p></tp:treatment-sec><tp:treatment-sec sec-type="Distribution"><title>Distribution</title><p>China (new record: Xinjiang), Albania, Armenia, Austria, Azerbaijan, Bosnia-Herzegovina, Bulgaria, Caucasus, Croatia, southern France, Georgia, Greece, Hungary, Iran, Italy, Kazakhstan, Kyrgyzstan, Macedonia, Montenegro, Romania, Russia (incl. South Siberia), Serbia, Turkey, Ukraine, Uzbekistan.</p></tp:treatment-sec><tp:treatment-sec sec-type="Notes"><title>Notes</title><p><xref ref-type="bibr" rid="B12301358">Liberti and Constantin (2009)</xref> presented a detailed list of all synonyms for this species, which are omitted here. Meanwhile, they depicted the internal sac of the median lobe with 3-5 spines at the apex (<xref ref-type="bibr" rid="B12301358">Liberti and Constantin 2009</xref>: fig. 11), but there are many more shown in our material (Fig. <xref ref-type="fig" rid="F12300992">3</xref>H). Later, they provided an illustration of the adult male, whose hind tarsomeres 2 is slightly longer than the combined length of the last three tarsomeres (<xref ref-type="bibr" rid="B12301255">Constantin and Liberti 2011</xref>: fig. 27), while it is much longer in our material (Fig. <xref ref-type="fig" rid="F12300986">1</xref>A). Nevertheless, we identify them as <tp:taxon-name><tp:taxon-name-part taxon-name-part-type="genus" reg="Enicopus">E.</tp:taxon-name-part> (<tp:taxon-name-part taxon-name-part-type="subgenus" reg="Enicopus">Enicopus</tp:taxon-name-part>) <tp:taxon-name-part taxon-name-part-type="species" reg="ater">ater</tp:taxon-name-part></tp:taxon-name> because more or less variations can occur in such a widespread species.</p></tp:treatment-sec><tp:treatment-sec><!--Section generated to contain objects referenced in tp:taxon-treatment.--><fig id="F12300986" position="float" orientation="portrait"><object-id xmlns:xlink="http://www.w3.org/1999/xlink" content-type="arpha" xlink:type="simple">36AAAE72-6619-5EFD-AEA2-B91DC75A1569</object-id><object-id xmlns:xlink="http://www.w3.org/1999/xlink" content-type="doi" xlink:type="simple">10.3897/BDJ.13.e144281.figure1</object-id><label>Figure 1.</label><caption><p>Habitus of <tp:taxon-name><tp:taxon-name-part taxon-name-part-type="genus" reg="Enicopus">Enicopus</tp:taxon-name-part> (<tp:taxon-name-part taxon-name-part-type="subgenus" reg="Enicopus">Enicopus</tp:taxon-name-part>) <tp:taxon-name-part taxon-name-part-type="species" reg="ater">ater</tp:taxon-name-part></tp:taxon-name> (Fabricius, 1787), dorsal view: <bold>A</bold> male; <bold>B</bold> female. Scale bars: 1.0 mm.</p></caption><graphic xmlns:xlink="http://www.w3.org/1999/xlink" xlink:href="bdj-13-e144281-g001.jpg" position="float" id="oo_1185824.jpg" orientation="portrait" xlink:type="simple"><uri content-type="original_file" xlink:type="simple">https://binary.pensoft.net/fig/1185824</uri></graphic></fig><fig id="F12300990" position="float" orientation="portrait"><object-id xmlns:xlink="http://www.w3.org/1999/xlink" content-type="arpha" xlink:type="simple">A8DB3598-1750-5972-96D6-96DC11E1D0E8</object-id><object-id xmlns:xlink="http://www.w3.org/1999/xlink" content-type="doi" xlink:type="simple">10.3897/BDJ.13.e144281.figure2</object-id><label>Figure 2.</label><caption><p><tp:taxon-name><tp:taxon-name-part taxon-name-part-type="genus" reg="Enicopus">Enicopus</tp:taxon-name-part> (<tp:taxon-name-part taxon-name-part-type="subgenus" reg="Enicopus">Enicopus</tp:taxon-name-part>) <tp:taxon-name-part taxon-name-part-type="species" reg="ater">ater</tp:taxon-name-part></tp:taxon-name> (Fabricius, 1787), male: <bold>A</bold> front tarsi, ventral view; <bold>B</bold> front tarsi, dorsal view; <bold>C</bold> hind tarsi, dorsal view; <bold>D</bold> hind tarsi, dorso-lateral view; <bold>E</bold> hind tarsi, lateral view. Scale bars: 1.0 mm.</p></caption><graphic xmlns:xlink="http://www.w3.org/1999/xlink" xlink:href="bdj-13-e144281-g002.jpg" position="float" id="oo_1185825.jpg" orientation="portrait" xlink:type="simple"><uri content-type="original_file" xlink:type="simple">https://binary.pensoft.net/fig/1185825</uri></graphic></fig><fig id="F12300992" position="float" orientation="portrait"><object-id xmlns:xlink="http://www.w3.org/1999/xlink" content-type="arpha" xlink:type="simple">EC258857-47CC-596A-815B-1DE609ADF869</object-id><object-id xmlns:xlink="http://www.w3.org/1999/xlink" content-type="doi" xlink:type="simple">10.3897/BDJ.13.e144281.figure3</object-id><label>Figure 3.</label><caption><p><tp:taxon-name><tp:taxon-name-part taxon-name-part-type="genus" reg="Enicopus">Enicopus</tp:taxon-name-part> (<tp:taxon-name-part taxon-name-part-type="subgenus" reg="Enicopus">Enicopus</tp:taxon-name-part>) <tp:taxon-name-part taxon-name-part-type="species" reg="ater">ater</tp:taxon-name-part></tp:taxon-name> (Fabricius, 1787), male: <bold>A</bold> ultimate abdominal ventrite (apical sternite), ventral view; <bold>B</bold> pygidium (apical tergite), dorsal view; <bold>C</bold> tegmen, ventral view; <bold>D</bold> tegmen, lateral view; <bold>E</bold> median lobe, lateral view; <bold>F</bold> median lobe, ventral view; <bold>G</bold> spiculum gastrale, ventral view; <bold>H</bold> internal sac; <bold>I–IV</bold> the four types of spines covered on the internal sac. Scale bars: 0.5 mm.</p></caption><graphic xmlns:xlink="http://www.w3.org/1999/xlink" xlink:href="bdj-13-e144281-g003.jpg" position="float" id="oo_1185826.jpg" orientation="portrait" xlink:type="simple"><uri content-type="original_file" xlink:type="simple">https://binary.pensoft.net/fig/1185826</uri></graphic></fig><fig id="F12301005" position="float" orientation="portrait"><object-id xmlns:xlink="http://www.w3.org/1999/xlink" content-type="arpha" xlink:type="simple">142FC579-386D-55A2-8993-658E3242FD49</object-id><object-id xmlns:xlink="http://www.w3.org/1999/xlink" content-type="doi" xlink:type="simple">10.3897/BDJ.13.e144281.figure4</object-id><label>Figure 4.</label><caption><p><tp:taxon-name><tp:taxon-name-part taxon-name-part-type="genus" reg="Enicopus">Enicopus</tp:taxon-name-part> (<tp:taxon-name-part taxon-name-part-type="subgenus" reg="Enicopus">Enicopus</tp:taxon-name-part>) <tp:taxon-name-part taxon-name-part-type="species" reg="ater">ater</tp:taxon-name-part></tp:taxon-name> (Fabricius, 1787), female: <bold>A</bold> ultimate abdominal ventrite (apical sternite), ventral view; <bold>B</bold> pygidium (apical tergite), dorsal view; <bold>C</bold> ovipositor, ventral view. Scale bars: 0.5 mm.</p></caption><graphic xmlns:xlink="http://www.w3.org/1999/xlink" xlink:href="bdj-13-e144281-g004.jpg" position="float" id="oo_1185827.jpg" orientation="portrait" xlink:type="simple"><uri content-type="original_file" xlink:type="simple">https://binary.pensoft.net/fig/1185827</uri></graphic></fig></tp:treatment-sec><ref-list><ref id="B12301285"><element-citation xmlns:xlink="http://www.w3.org/1999/xlink" publication-type="book" xlink:type="simple"><person-group person-group-type="author"><name name-style="western"><surname>Fabricius</surname><given-names>J. C.</given-names></name></person-group><year>1787</year><source>Mantissa lnsectorum sistens eorum species nuper detectas. Adiectis characteribus genericis, differentiis specificis, emendationibus, observationibus.</source><publisher-name>Tome I - Impensis Christ. Gotti. Proft.</publisher-name><publisher-loc>Hafniae</publisher-loc><size units="page">348</size><pub-id pub-id-type="doi">10.5962/bhl.title.36471</pub-id></element-citation></ref><ref id="B12301408"><element-citation xmlns:xlink="http://www.w3.org/1999/xlink" publication-type="book" xlink:type="simple"><person-group person-group-type="author"><name name-style="western"><surname>Olivier</surname><given-names>A. G.</given-names></name></person-group><year>1790</year><source>Entomologie, ou histoire naturelle des insectes, avec, leur caractéres génériques et spécifiques, leur descriptions, leur synonimie, et leur figures enluminée. Coléoptères.</source><publisher-name>Tome second</publisher-name><publisher-loc>Paris: de Baudouin</publisher-loc><size units="page">485</size></element-citation></ref><ref id="B12503455"><element-citation xmlns:xlink="http://www.w3.org/1999/xlink" publication-type="book" xlink:type="simple"><person-group person-group-type="author"><name name-style="western"><surname>Olivier</surname><given-names>A. G.</given-names></name></person-group><year>1808</year><source>Entomologie, ou histoire naturelle des insectes, avec leurs caractères génériques et spécifiques, leur description, leur synonymie, et leur enluminée. Coléoptères.</source><publisher-name>Tome sixième</publisher-name><publisher-loc>Paris: Desray</publisher-loc><size units="page">611-1104</size></element-citation></ref><ref id="B12301293"><element-citation xmlns:xlink="http://www.w3.org/1999/xlink" publication-type="book" xlink:type="simple"><person-group person-group-type="author"><name name-style="western"><surname>Germar</surname><given-names>E. F.</given-names></name></person-group><year>1817</year><source>Reise nach Dalmatien und in das Gebiet von Ragusa</source><publisher-name>Brockhaus FA</publisher-name><publisher-loc>Leipzig</publisher-loc><size units="page">325</size></element-citation></ref><ref id="B12301429"><element-citation xmlns:xlink="http://www.w3.org/1999/xlink" publication-type="book" xlink:type="simple"><person-group person-group-type="author"><name name-style="western"><surname>Stephens</surname><given-names>J. F.</given-names></name></person-group><year>1829</year><source>A systematic Catalogue of British Insects; being an attempt to arrange all the hitherto discovered indigenous insects in accordance with their natural affinities</source><publisher-name>Baldwin and Cradock</publisher-name><publisher-loc>London</publisher-loc><size units="page">388</size></element-citation></ref><ref id="B12301310"><element-citation xmlns:xlink="http://www.w3.org/1999/xlink" publication-type="book" xlink:type="simple"><person-group person-group-type="author"><name name-style="western"><surname>Küster</surname><given-names>H. C.</given-names></name></person-group><year>1849</year><source>Die Käfer Europas: nach der Natur beschrieben, 19es Heft</source><publisher-name>Verlag von Bauer und Raspe</publisher-name><publisher-loc>Nurnberg</publisher-loc><size units="page">100</size></element-citation></ref><ref id="B12301437"><element-citation xmlns:xlink="http://www.w3.org/1999/xlink" publication-type="book" xlink:type="simple"><person-group person-group-type="author"><name name-style="western"><surname>Stephens</surname><given-names>J. F.</given-names></name></person-group><year>1830</year><source>Illustrations of British Entomology; or, a synopsis of indigenous insects: containing their generic and specific distinctions, with an account of their metamorphoses, times of appearance, localities, food, and economy, as far as practicable.</source><edition>Mandibulata</edition><volume>3</volume><publisher-name>Baldwin and Cradock</publisher-name><publisher-loc>London</publisher-loc><size units="page">374</size></element-citation></ref><ref id="B12301455"><element-citation xmlns:xlink="http://www.w3.org/1999/xlink" publication-type="book" xlink:type="simple"><person-group person-group-type="author"><name name-style="western"><surname>Stephens</surname><given-names>J. F.</given-names></name></person-group><year>1833</year><source>The Nomenclature of British Insects</source><publisher-name>Baldwin and Cradock</publisher-name><publisher-loc>London</publisher-loc><size units="page">134</size></element-citation></ref><ref id="B12498618"><element-citation xmlns:xlink="http://www.w3.org/1999/xlink" publication-type="book" xlink:type="simple"><person-group person-group-type="author"><name name-style="western"><surname>Stephens</surname><given-names>J. F.</given-names></name></person-group><year>1839</year><source>A manual of British <tp:taxon-name><tp:taxon-name-part taxon-name-part-type="order">Coleoptera</tp:taxon-name-part></tp:taxon-name>, or beetles, containing a brief description of all the species of beetles hitherto ascertained to inhabit Great Britain and Ireland, together with a notice of their chief localities, times and places of appearances, etc</source><publisher-name>Longman, Orme Brown, Green, and Longmans</publisher-name><publisher-loc>London</publisher-loc><size units="page">443</size></element-citation></ref><ref id="B12503442"><element-citation xmlns:xlink="http://www.w3.org/1999/xlink" publication-type="chapter" xlink:type="simple"><person-group person-group-type="author"><name name-style="western"><surname>Spry</surname><given-names>W.</given-names></name><name name-style="western"><surname>Shuckard</surname><given-names>W. E.</given-names></name></person-group><year>1840</year><chapter-title>The British Coleoptera delineated: consisting of figures of all the genera of British beetles.</chapter-title><person-group person-group-type="editor"><name name-style="western"><surname>Shuckard</surname><given-names>W. E.</given-names></name><name name-style="western"><surname>Lib</surname><given-names>R. S.</given-names></name></person-group><source>[Family [51] <tp:taxon-name><tp:taxon-name-part taxon-name-part-type="family">Melyridae</tp:taxon-name-part></tp:taxon-name>, Pp. 42-43, 75, plate 51, and Supplement plate 5]. W. Crofts, 83 pp. + 86 plates + 8 Supplement plates.</source></element-citation></ref><ref id="B12301395"><element-citation xmlns:xlink="http://www.w3.org/1999/xlink" publication-type="chapter" xlink:type="simple"><person-group person-group-type="author"><name name-style="western"><surname>Mayor</surname><given-names>A. J.</given-names></name></person-group><year>2007</year><chapter-title>Dasytidae.</chapter-title><person-group person-group-type="editor"><name name-style="western"><surname>Löbl</surname><given-names>I.</given-names></name><name name-style="western"><surname>Smetana</surname><given-names>A.</given-names></name></person-group><source>Catalogue of Palaearctic <tp:taxon-name><tp:taxon-name-part taxon-name-part-type="order">Coleoptera</tp:taxon-name-part></tp:taxon-name>, Vol. 4. <tp:taxon-name><tp:taxon-name-part taxon-name-part-type="superfamily">Elateroidea</tp:taxon-name-part></tp:taxon-name> - <tp:taxon-name><tp:taxon-name-part taxon-name-part-type="superfamily">Derodontoidea</tp:taxon-name-part></tp:taxon-name> - <tp:taxon-name><tp:taxon-name-part taxon-name-part-type="superfamily">Bostrichoidea</tp:taxon-name-part></tp:taxon-name> - <tp:taxon-name><tp:taxon-name-part taxon-name-part-type="superfamily">Lymexyloidea</tp:taxon-name-part></tp:taxon-name> - <tp:taxon-name><tp:taxon-name-part taxon-name-part-type="superfamily">Cleroidea</tp:taxon-name-part></tp:taxon-name> - <tp:taxon-name><tp:taxon-name-part taxon-name-part-type="superfamily">Cucujoidea</tp:taxon-name-part></tp:taxon-name></source><publisher-name>Apollo Books</publisher-name><publisher-loc>Stenstrup</publisher-loc><size units="page">388–415</size></element-citation></ref><ref id="B12301358"><element-citation xmlns:xlink="http://www.w3.org/1999/xlink" publication-type="article" xlink:type="simple"><person-group person-group-type="author"><name name-style="western"><surname>Liberti</surname><given-names>G.</given-names></name><name name-style="western"><surname>Constantin</surname><given-names>R.</given-names></name></person-group><year>2009</year><article-title>The <italic><tp:taxon-name><tp:taxon-name-part taxon-name-part-type="genus" reg="Enicopus">Enicopus</tp:taxon-name-part></tp:taxon-name></italic> Stephens, 1830 species East of the Iberian Peninsula: <italic><tp:taxon-name><tp:taxon-name-part taxon-name-part-type="genus" reg="Enicopus">E.</tp:taxon-name-part><tp:taxon-name-part taxon-name-part-type="species" reg="ater">ater</tp:taxon-name-part></tp:taxon-name></italic> (Fabricius, 1787) and <italic><tp:taxon-name><tp:taxon-name-part taxon-name-part-type="genus" reg="Enicopus">E.</tp:taxon-name-part><tp:taxon-name-part taxon-name-part-type="species" reg="pilosus">pilosus</tp:taxon-name-part></tp:taxon-name></italic> (Scopli, 1763) (<tp:taxon-name><tp:taxon-name-part taxon-name-part-type="order">Coleoptera</tp:taxon-name-part></tp:taxon-name>, <tp:taxon-name><tp:taxon-name-part taxon-name-part-type="family">Dasytidae</tp:taxon-name-part></tp:taxon-name>)</article-title><source>Annali del Museo Civico di Storia Naturale Giacomo Doria</source><volume>100</volume><fpage>293</fpage><lpage>321</lpage></element-citation></ref><ref id="B12301255"><element-citation xmlns:xlink="http://www.w3.org/1999/xlink" publication-type="book" xlink:type="simple"><person-group person-group-type="author"><name name-style="western"><surname>Constantin</surname><given-names>R.</given-names></name><name name-style="western"><surname>Liberti</surname><given-names>G.</given-names></name></person-group><year>2011</year><source>Coléoptères <tp:taxon-name><tp:taxon-name-part taxon-name-part-type="family">Dasytidae</tp:taxon-name-part></tp:taxon-name> de France</source><publisher-name>Musée des Confluences</publisher-name><publisher-loc>France</publisher-loc><size units="page">144</size></element-citation></ref></ref-list></tp:taxon-treatment>
